# Supplementary material for: The Enhanced Recovery after Surgery Approach in Heart Valve Surgery: A Systematic Review of Clinical Studies
Source: J Clin Med. 2024 May 14;13(10):2903. doi: 10.3390/jcm13102903 (PMC11121940; doi:10.3390/jcm13102903)
Supplement: Supplementary file 1 [file jcm-13-02903-s001.zip]

Archive with 1 entries (1 files):
- jcm-2940874-supplementary.pdf
